# Supplementary material for: Comparative genomics analysis of triatomines reveals common first line and inducible immunity-related genes and the absence of Imd canonical components among hemimetabolous arthropods
Source: Parasit Vectors. 2018 Jan 22;11:48. doi: 10.1186/s13071-017-2561-2 (PMC5778769; doi:10.1186/s13071-017-2561-2)
Supplement: Additional file 1: Table S1. — Immunity-genes reference dataset. Dataset of immunity-genes sequences retrieved from GenBank, VectorBase, UniProt, FlyBase and Ensembl databases and published information used to query for immune-related homologs in TTTs transcriptomes and RPRO, CLEC and ACPI predicted-peptide sets. Table S2. Immune-related homologs involved in immune recognition and activation (PGRPs; GNBPs; Lectins; TEPs; Scavenger receptors; Clip-domain serine-proteases) and their respective transcriptome/genome sequence-IDs in the six hemipteran species. Table S3. Immune-related homologs involved in immune signaling (Toll, Jak-STAT and Imd pathways) and their respective transcriptome/genome sequence-IDs in the six hemipteran species. Table S4. Immune-related homologs involved in immune effectors (antimicrobial peptides; PPOs; nitric oxide synthase; NADPH enzymes) and their respective transcriptome/genome sequence-IDs in the six hemipteran species. Table S5. Immune-related homologs involved in immune regulation (immune negative regulators) and their respective transcriptome/genome sequence-IDs in the six hemipteran species. Table S6. Immune-related homologs involved in antioxidant mechanisms (Catalases; Peroxidases) and their respective transcriptome/genome sequence-IDs in the six hemipteran species. Table S7. Immune-related homologs involved in RNA interference (RNAi machinery components) and their respective transcriptome/genome sequence-IDs in the six hemipteran species. Table S8. Immune-related homologs involved in coagulation (Fondue and Hemolectin proteins) and their respective transcriptome/genome sequence-IDs in the six hemipteran species. (XLSX 53 kb) [file 13071_2017_2561_MOESM1_ESM.xlsx]

## Sheet: Table S1
Immune process	Molecule	Specie	Accession ID	Database
Antimicrobial peptides	Def4	Triatoma brasiliensis	EU694178	GenBank
Antimicrobial peptides	Def1	Triatoma brasiliensis	AY641574	GenBank
Antimicrobial peptides	Def3	Triatoma brasiliensis	EU694177	GenBank
Antimicrobial peptides	Def	Triatoma infestans	DQ391188	GenBank
Antimicrobial peptides	Def2	Triatoma brasiliensis	DQ100291	GenBank
Antimicrobial peptides	Defb	Rhodnius prolixus	AY196131	GenBank
Antimicrobial peptides	Defa	Rhodnius prolixus	AY196130	GenBank
Antimicrobial peptides	Defc	Rhodnius prolixus	AY196132	GenBank
Antimicrobial peptides	Lyz	Triatoma infestans	AY692463	GenBank
Antimicrobial peptides	Lys	Triatoma infestans	AY253830	GenBank
Antimicrobial peptides	Lys2	Triatoma infestans	DQ888712	GenBank
Antimicrobial peptides	Def1	Anopheles gambiae	AGAP011294	VectorBase
Antimicrobial peptides	Cecb	Aedes aegypti	AAEL004223	VectorBase
Antimicrobial peptides	Atta	Aedes aegypti	AAEL003389	VectorBase
Antimicrobial peptides	Cecd	Aedes aegypti	AAEL000598	VectorBase
Antimicrobial peptides	Cece	Aedes aegypti	AAEL000611	VectorBase
Antimicrobial peptides	Cecn	Aedes aegypti	AAEL000621	VectorBase
Antimicrobial peptides	Cecf	Aedes aegypti	AAEL000625	VectorBase
Antimicrobial peptides	Ceca	Aedes aegypti	AAEL000627	VectorBase
Antimicrobial peptides	Cec1	Anopheles gambiae	AGAP000693	VectorBase
Antimicrobial peptides	Cec2	Anopheles gambiae	AGAP000692	VectorBase
Antimicrobial peptides	Cec3	Anopheles gambiae	AGAP00069	VectorBase
Antimicrobial peptides	Cec4	Anopheles gambiae	AGAP006722	VectorBase
Antimicrobial peptides	Attd	Drosophila melanogaster	FBpp0082908	FlyBase
Antimicrobial peptides	Attb	Drosophila melanogaster	FBpp0086568	FlyBase
Antimicrobial peptides	Atta	Drosophila melanogaster	FBpp0086567	FlyBase
Antimicrobial peptides	Ceca1	Drosophila melanogaster	FBpp0084977	FlyBase
Antimicrobial peptides	Ceca2	Drosophila melanogaster	FBpp0084978	FlyBase
Antimicrobial peptides	Cecb	Drosophila melanogaster	FBpp0085002	FlyBase
Antimicrobial peptides	Cecc	Drosophila melanogaster	FBpp0084980	FlyBase
Antimicrobial peptides	Diptericina-like	Rhodnius prolixus	ACB06753	GenBank
Antimicrobial peptides	Dptb	Drosophila melanogaster	FBpp0085803	FlyBase
Antimicrobial peptides	Dpt	Drosophila melanogaster	FBpp0085802	FlyBase
Antimicrobial peptides	Prolixin	Rhodnius prolixus	B8QEI8	Uniprot
Antimicrobial peptides	Attacin	Aedes aegypti	AALB015538	VectorBase
Antimicrobial peptides	Drosocin	Drosophila melanogaster	FBpp0086566	FlyBase
Antimicrobial peptides	Metchnikowin	Drosophila melanogaster	FBpp0086518	FlyBase
Antimicrobial peptides	Drosomycin	Drosophila melanogaster	FBpp0072935	FlyBase
Antimicrobial peptides	Andropin	Drosophila melanogaster	FBpp0084976	FlyBase
Antimicrobial peptides	Listericin	Drosophila melanogaster	FBpp0087287	FlyBase
Autophagy related genes	Atg5-like	Rhodnius prolixus	R4FNU1	Uniprot
Autophagy related genes	Atg3-like	Rhodnius prolixus	T1HXH2	Uniprot
Autophagy related genes	Atg3-like	Rhodnius prolixus	R4FKK4	Uniprot
Autophagy related genes	Atg13-like	Rhodnius prolixus	T1I7M3	Uniprot
Autophagy related genes	Beclin	Rhodnius prolixus	R4G472	Uniprot
Autophagy related genes	Atg8	Aedes aegypti	AAEL007162	VectorBase
Autophagy related genes	Atg9	Aedes aegypti	AAEL009105	VectorBase
Autophagy related genes	Atg10	Aedes aegypti	AAEL013815	VectorBase
Autophagy related genes	Atg12	Aedes aegypti	AAEL009089	VectorBase
Autophagy related genes	Atg16l	Aedes aegypti	AAEL007574	VectorBase
Autophagy related genes	Atg18a	Aedes aegypti	AAEL013063	VectorBase
Autophagy related genes	Atg18b	Aedes aegypti	AAEL013995	VectorBase
Autophagy related genes	Tor	Aedes aegypti	AAEL000693	VectorBase
Autophagy related genes	Buffy	Aedes aegypti	AAEL001521	VectorBase
Autophagy related genes	Atg2	Aedes aegypti	AAEL003799	VectorBase
Autophagy related genes	Atg3	Aedes aegypti	AAEL000955	VectorBase
Autophagy related genes	Atg4a	Aedes aegypti	AAEL010516	VectorBase
Autophagy related genes	Atg4b	Aedes aegypti	AAEL007228	VectorBase
Autophagy related genes	Atg5	Aedes aegypti	AAEL002286	VectorBase
Autophagy related genes	Atg6	Aedes aegypti	AAEL010427	VectorBase
Autophagy related genes	Atg7a	Aedes aegypti	AAEL010641	VectorBase
Autophagy related genes	Atg7b	Aedes aegypti	AAEL012306	VectorBase
Autophagy related genes	Atg1	Anopheles gambiae	AGAP000098	VectorBase
Autophagy related genes	Atg8	Anopheles gambiae	AGAP002685	VectorBase
Autophagy related genes	Atg9	Anopheles gambiae	AGAP001762	VectorBase
Autophagy related genes	Atg10	Anopheles gambiae	AGAP000933	VectorBase
Autophagy related genes	Atg12	Anopheles gambiae	AGAP007296	VectorBase
Autophagy related genes	Atg16l	Anopheles gambiae	AGAP002315	VectorBase
Autophagy related genes	Atg18a	Anopheles gambiae	AGAP007970	VectorBase
Autophagy related genes	Atg18b	Anopheles gambiae	AGAP005910	VectorBase
Autophagy related genes	Tor	Anopheles gambiae	AGAP007873	VectorBase
Autophagy related genes	Atg2	Anopheles gambiae	AGAP004092	VectorBase
Autophagy related genes	Atg3	Anopheles gambiae	AGAP011582	VectorBase
Autophagy related genes	Atg4a	Anopheles gambiae	AGAP004023	VectorBase
Autophagy related genes	Atg4b	Anopheles gambiae	AGAP008497	VectorBase
Autophagy related genes	Atg5	Anopheles gambiae	AGAP010939	VectorBase
Autophagy related genes	Atg6	Anopheles gambiae	AGAP003858	VectorBase
Autophagy related genes	Atg7a	Anopheles gambiae	AGAP008637	VectorBase
Autophagy related genes	Atg7b	Anopheles gambiae	AGAP005102	VectorBase
Autophagy related genes	Tor	Drosophila melanogaster	FBpp0080003	FlyBase
Autophagy related genes	Atg18b	Drosophila melanogaster	FBpp0081016	FlyBase
Autophagy related genes	Atg9	Drosophila melanogaster	FBpp0086285	FlyBase
Autophagy related genes	Atg7	Drosophila melanogaster	FBpp0085891	FlyBase
Autophagy related genes	Atg18a	Drosophila melanogaster	FBpp0076414	FlyBase
Autophagy related genes	Atg12	Drosophila melanogaster	FBpp0289288	FlyBase
Autophagy related genes	Atg3	Drosophila melanogaster	FBpp0074822	FlyBase
Autophagy related genes	Atg17	Drosophila melanogaster	FBpp0078365	FlyBase
Autophagy related genes	Atg4b	Drosophila melanogaster	FBpp0082569	FlyBase
Autophagy related genes	Atg8	Drosophila melanogaster	FBpp0082957	FlyBase
Autophagy related genes	Atg14	Drosophila melanogaster	FBpp0084739	FlyBase
Autophagy related genes	Atg16	Drosophila melanogaster	FBpp0084895	FlyBase
Autophagy related genes	Atg10	Drosophila melanogaster	FBpp0112243	FlyBase
Autophagy related genes	Atg2	Drosophila melanogaster	FBpp0072840	FlyBase
Autophagy related genes	Atg8a	Drosophila melanogaster	FBpp0071427	FlyBase
Autophagy related genes	Atg1	Drosophila melanogaster	FBpp0075677	FlyBase
Autophagy related genes	Atg13	Drosophila melanogaster	FBpp0081333	FlyBase
Autophagy related genes	Atg6	Drosophila melanogaster	FBpp0083975	FlyBase
Autophagy related genes	Atg5	Drosophila melanogaster	FBpp0071023	FlyBase
Autophagy related genes	Atg101	Drosophila melanogaster	FBpp0074406	FlyBase
Autophagy related genes	Atg4a	Drosophila melanogaster	FBpp0077618	FlyBase
Catalases	Irc	Drosophila melanogaster	NP_650584	GenBank
Catalases	Catalase	Drosophila melanogaster	FBpp0074825	FlyBase
Cellular receptors	Scral1	Aedes aegypti	AAEL015308	VectorBase
Cellular receptors	Scrasp1	Aedes aegypti	AAEL009192	VectorBase
Cellular receptors	Scrasp2	Aedes aegypti	AAEL010655	VectorBase
Cellular receptors	Scrbq2	Aedes aegypti	AAEL009423	VectorBase
Cellular receptors	Scrbq3	Aedes aegypti	AAEL009432	VectorBase
Cellular receptors	Scrc2	Aedes aegypti	AAEL006361	VectorBase
Cellular receptors	Scrc1	Aedes aegypti	AAEL006355	VectorBase
Cellular receptors	Scrbq1	Aedes aegypti	AAEL009420	VectorBase
Cellular receptors	Scrb17	Aedes aegypti	AAEL008370	VectorBase
Cellular receptors	Scrb16	Aedes aegypti	AAEL005981	VectorBase
Cellular receptors	Scrb10	Aedes aegypti	AAEL007748	VectorBase
Cellular receptors	Scrb9	Aedes aegypti	AAEL000256	VectorBase
Cellular receptors	Scrb8	Aedes aegypti	AAEL000227	VectorBase
Cellular receptors	Scrb6	Aedes aegypti	AAEL000234	VectorBase
Cellular receptors	Scrb6	Aedes aegypti	AAEL002741	VectorBase
Cellular receptors	Scrb5	Aedes aegypti	AAEL011222	VectorBase
Cellular receptors	Scrb3	Aedes aegypti	AAEL005979	VectorBase
Cellular receptors	Scrb1	Aedes aegypti	AAEL005374	VectorBase
Cellular receptors	Scrac1	Anopheles gambiae	AGAP009143	VectorBase
Cellular receptors	Scrb1	Anopheles gambiae	AGAP002451	VectorBase
Cellular receptors	Scrbq1	Anopheles gambiae	AGAP010132	VectorBase
Cellular receptors	Scrc1	Anopheles gambiae	AGAP011974	VectorBase
Cellular receptors	Scrb17	Anopheles gambiae	AGAP003373	VectorBase
Cellular receptors	Scrb16	Anopheles gambiae	AGAP005716	VectorBase
Cellular receptors	Scrb10	Anopheles gambiae	AGAP000016	VectorBase
Cellular receptors	Scrb3	Anopheles gambiae	AGAP005725	VectorBase
Cellular receptors	Scrb7	Anopheles gambiae	AGAP004847	VectorBase
Cellular receptors	Scrb6	Anopheles gambiae	AGAP004643	VectorBase
Cellular receptors	Scrb5	Anopheles gambiae	AGAP002738	VectorBase
Cellular receptors	Scrp3	Anopheles gambiae	AGAP001979	VectorBase
Cellular receptors	Scrp2	Anopheles gambiae	AGAP006631	VectorBase
Cellular receptors	Scrl1	Anopheles gambiae	AGAP004118	VectorBase
Cellular receptors	Dsr-ci	Drosophila melanogaster	NP_477102	GenBank
Cellular receptors	Scrb	Rhodnius prolixus	R4FK91	Uniprot
Cellular receptors	Peste	Drosophila melanogaster	FBpp0113042	FlyBase
Cellular receptors	Eater	Drosophila melanogaster	NP_651533	GenBank
Cellular receptors	Nimrod b1a	Drosophila melanogaster	NP_788045	GenBank
Cellular receptors	Nimrod c2a	Drosophila melanogaster	NP_609695	GenBank
Cellular receptors	Nimrod c3	Drosophila melanogaster	NP_524928	GenBank
Cellular receptors	Nimrod c1a	Drosophila melanogaster	NP_609693	GenBank
Cellular receptors	Nimrod b5	Drosophila melanogaster	NP_609692	GenBank
Cellular receptors	Nimrod b3	Drosophila melanogaster	NP_1033905	GenBank
Cellular receptors	Nimrod b4	Drosophila melanogaster	NP_788046	GenBank
Cellular receptors	Nimrod c4	Drosophila melanogaster	NP_609698	GenBank
Cellular receptors	Nimrod b2	Drosophila melanogaster	NP_723857	GenBank
Cellular receptors	Dscam2	Drosophila melanogaster	FBpp0288821	FlyBase
Cellular receptors	Dscam1	Drosophila melanogaster	FBpp0088088	FlyBase
Cellular receptors	Dscam4	Drosophila melanogaster	FBpp0289117	FlyBase
Cellular receptors	Dscam3	Drosophila melanogaster	FBpp0112309	FlyBase
Cellular receptors	Ccg10345	Drosophila melanogaster	FBtr0083360	FlyBase
Cellular receptors	Scrci5	Drosophila melanogaster	FBtr0077560	FlyBase
Cellular receptors	Lox	Drosophila melanogaster	FBtr0085810	FlyBase
Cellular receptors	Lox2	Drosophila melanogaster	FBtr0071745	FlyBase
Cellular receptors	Scrci3	Drosophila melanogaster	FBtr0077466	FlyBase
Clip-domain serine proteases	Clipa1	Aedes aegypti	AAEL002601	VectorBase
Clip-domain serine proteases	Clipa16	Aedes aegypti	AAEL008404	VectorBase
Clip-domain serine proteases	Clipe12	Aedes aegypti	AAEL018347	VectorBase
Clip-domain serine proteases	Clipb1	Aedes aegypti	AAEL000074	VectorBase
Clip-domain serine proteases	Clipe10	Aedes aegypti	AAEL010773	VectorBase
Clip-domain serine proteases	Clipd7	Aedes aegypti	AAEL015439	VectorBase
Clip-domain serine proteases	Clipd2	Aedes aegypti	AAEL004979	VectorBase
Clip-domain serine proteases	Clipc12	Aedes aegypti	AAEL012711	VectorBase
Clip-domain serine proteases	Clipc1	Aedes aegypti	AAEL011991	VectorBase
Clip-domain serine proteases	Clipb9	Aedes aegypti	AAEL003610	VectorBase
Clip-domain serine proteases	Clipa4	Anopheles gambiae	AGAP011780	VectorBase
Clip-domain serine proteases	Clipa8	Anopheles gambiae	AGAP010731	VectorBase
Clip-domain serine proteases	Clipb2	Anopheles gambiae	AGAP003246	VectorBase
Clip-domain serine proteases	Clipb5	Anopheles gambiae	AGAP004148	VectorBase
Clip-domain serine proteases	Clipc7	Anopheles gambiae	AGAP003689	VectorBase
Clip-domain serine proteases	Clipc9	Anopheles gambiae	AGAP004719	VectorBase
Clip-domain serine proteases	Clipe4	Anopheles gambiae	AGAP010530	VectorBase
Clip-domain serine proteases	Clipe2	Anopheles gambiae	AGAP011782	VectorBase
Clip-domain serine proteases	Clipd8	Anopheles gambiae	AGAP002784	VectorBase
Clip-domain serine proteases	Clipd6	Anopheles gambiae	AGAP002813	VectorBase
Coagulation	Hemolectin-putative	Rhodnius prolixus	R4G505	Uniprot
Coagulation	Hemolectin	Drosophila melanogaster	Q9VU94	Uniprot
Coagulation	Fondue	Drosophila melanogaster	Q8INW9	Uniprot
C-type lectins	Ctl-like	Acyrthosiphon pisum	ACYPI001013	Ensembl Metazoa
C-type lectins	Ctl-like	Acyrthosiphon pisum	ACYPI005713	Ensembl Metazoa
C-type lectins	Ctl-like	Acyrthosiphon pisum	ACYPI009411	Ensembl Metazoa
C-type lectins	Ctl5	Aedes aegypti	AAEL011402	VectorBase
C-type lectins	Ctl9	Aedes aegypti	AAEL018265	VectorBase
C-type lectins	Ctl11	Aedes aegypti	AAEL008299	VectorBase
C-type lectins	Ctlse1	Aedes aegypti	AAEL008929	VectorBase
C-type lectins	Ctlma16	Aedes aegypti	AAEL000283	VectorBase
C-type lectins	Ctlma15	Aedes aegypti	AAEL000563	VectorBase
C-type lectins	Ctlma14	Aedes aegypti	AAEL014382	VectorBase
C-type lectins	Ctlma13	Aedes aegypti	AAEL011621	VectorBase
C-type lectins	Ctlma12	Aedes aegypti	AAEL011455	VectorBase
C-type lectins	Ctlma11	Aedes aegypti	AAEL000543	VectorBase
C-type lectins	Ctlma10	Aedes aegypti	AAEL011079	VectorBase
C-type lectins	Ctlga9	Aedes aegypti	AAEL014385	VectorBase
C-type lectins	Ctlga7	Aedes aegypti	AAEL017265	VectorBase
C-type lectins	Ctlga5	Aedes aegypti	AAEL005641	VectorBase
C-type lectins	Ctlga3	Aedes aegypti	AAEL011070	VectorBase
C-type lectins	Ctlga1	Aedes aegypti	AAEL011078	VectorBase
C-type lectins	Ctl25	Aedes aegypti	AAEL000556	VectorBase
C-type lectins	Ctl24	Aedes aegypti	AAEL002524	VectorBase
C-type lectins	Ctl22	Aedes aegypti	AAEL011609	VectorBase
C-type lectins	Ctl21	Aedes aegypti	AAEL011408	VectorBase
C-type lectins	Ctl20	Aedes aegypti	AAEL011407	VectorBase
C-type lectins	Ctl19	Aedes aegypti	AAEL011404	VectorBase
C-type lectins	Ctl18	Aedes aegypti	AAEL005482	VectorBase
C-type lectins	Ctl17	Aedes aegypti	AAEL011446	VectorBase
C-type lectins	Ctl16	Aedes aegypti	AAEL000533	VectorBase
C-type lectins	Ctl15	Aedes aegypti	AAEL012353	VectorBase
C-type lectins	Ctl14	Aedes aegypti	AAEL011453	VectorBase
C-type lectins	Ctl13	Aedes aegypti	AAEL004679	VectorBase
C-type lectins	Ctl12	Aedes aegypti	AAEL008681	VectorBase
C-type lectins	Ctl8	Aedes aegypti	AAEL018207	VectorBase
C-type lectins	Ctl1	Anopheles gambiae	AGAP004811	VectorBase
C-type lectins	Ctl8	Anopheles gambiae	AGAP003625	VectorBase
C-type lectins	Ctlga2	Anopheles gambiae	AGAP006430	VectorBase
C-type lectins	Ctl10	Anopheles gambiae	AGAP009316	VectorBase
C-type lectins	Ctl7	Anopheles gambiae	AGAP000940	VectorBase
C-type lectins	Ctl6	Anopheles gambiae	AGAP006267	VectorBase
C-type lectins	Ctl4	Anopheles gambiae	AGAP005335	VectorBase
C-type lectins	Ctl5	Anopheles gambiae	AGAP000443	VectorBase
C-type lectins	Ctl21ca	Drosophila melanogaster	FBtr0308305	FlyBase
C-type lectins	Ctl33a	Drosophila melanogaster	FBtr0113317	FlyBase
C-type lectins	Ctl46ca	Drosophila melanogaster	FBtr0088476	FlyBase
C-type lectins	Ctl29ca	Drosophila melanogaster	FBtr0079715	FlyBase
C-type lectins	Ctl30a	Drosophila melanogaster	FBtr0079816	FlyBase
C-type lectins	Ctl24a	Drosophila melanogaster	FBtr0077539	FlyBase
Gram-negative binding proteins	Gnbp1	Drosophila melanogaster	NP_524142	GenBank
Gram-negative binding proteins	Gnbp2	Drosophila melanogaster	NP_524141	GenBank
Gram-negative binding proteins	Gnbp3	Drosophila melanogaster	NP_523986	GenBank
Gram-negative binding proteins	Gnbpa2	Aedes aegypti	AAEL000652	VectorBase
Gram-negative binding proteins	Gnbpa1	Aedes aegypti	AAEL007626	VectorBase
Gram-negative binding proteins	Gnbpb5	Aedes aegypti	AAEL003894	VectorBase
Gram-negative binding proteins	Gnbpb6	Aedes aegypti	AAEL007064	VectorBase
Gram-negative binding proteins	Gnbpb1	Aedes aegypti	AAEL003889	VectorBase
Gram-negative binding proteins	Gnbpb3	Aedes aegypti	AAEL009176	VectorBase
Gram-negative binding proteins	Gnbpb4	Aedes aegypti	AAEL009178	VectorBase
Gram-negative binding proteins	Gnbpb1	Anopheles gambiae	AGAP004455	VectorBase
Gram-negative binding proteins	Gnbpb2	Anopheles gambiae	AGAP002798	VectorBase
Gram-negative binding proteins	Gnbpb3	Anopheles gambiae	AGAP002799	VectorBase
Gram-negative binding proteins	Gnbpb4	Anopheles gambiae	AGAP002796	VectorBase
Gram-negative binding proteins	Gnbpb5	Anopheles gambiae	AGAP004456	VectorBase
Gram-negative binding proteins	Gnbpa1	Anopheles gambiae	AGAP006761	VectorBase
Gram-negative binding proteins	Gnbpa2	Anopheles gambiae	AGAP012409	VectorBase
Gram-negative binding proteins	Gnbp3	Drosophila melanogaster	FBpp0076237	FlyBase
Imd signaling pathway	Caspar1	Aedes aegypti	AAEL014738	VectorBase
Imd signaling pathway	Caspar2	Aedes aegypti	AAEL003579	VectorBase
Imd signaling pathway	Fadd	Aedes aegypti	AAEL001932	VectorBase
Imd signaling pathway	Ikk1	Aedes aegypti	AAEL003245	VectorBase
Imd signaling pathway	Ikk1b	Aedes aegypti	AAEL010548	VectorBase
Imd signaling pathway	Ikk2	Aedes aegypti	AAEL012510	VectorBase
Imd signaling pathway	Imd	Aedes aegypti	AAEL010083	VectorBase
Imd signaling pathway	Caspar	Anopheles gambiae	AGAP006473	VectorBase
Imd signaling pathway	Fadd	Anopheles gambiae	AGAP007173	VectorBase
Imd signaling pathway	Ikk1	Anopheles gambiae	AGAP009166	VectorBase
Imd signaling pathway	Ikk2	Anopheles gambiae	AGAP005933	VectorBase
Imd signaling pathway	Imd	Anopheles gambiae	AGAP004959	VectorBase
Imd signaling pathway	Bendless	Drosophila melanogaster	FBpp0073686	FlyBase
Imd signaling pathway	Caspar	Culex quinquefasciatus	CPIJ012219	VectorBase
Imd signaling pathway	Fadd	Culex quinquefasciatus	CPIJ009900	VectorBase
Imd signaling pathway	Ikk1	Culex quinquefasciatus	CPIJ015672	VectorBase
Imd signaling pathway	Ikk2	Culex quinquefasciatus	CPIJ006917	VectorBase
Imd signaling pathway	Imd	Culex quinquefasciatus	CPIJ010891	VectorBase
Imd signaling pathway	Tab2	Culex quinquefasciatus	CPIJ000820	VectorBase
Imd signaling pathway	Tak1	Culex quinquefasciatus	CPIJ006370	VectorBase
Imd signaling pathway	Diap2	Drosophila melanogaster	FBpp0086431	FlyBase
Imd signaling pathway	Dredd	Drosophila melanogaster	FBpp0113051	FlyBase
Imd signaling pathway	Caspar	Drosophila melanogaster	FBtr0087259	FlyBase
Imd signaling pathway	Bg4	Drosophila melanogaster	FBtr0084176	FlyBase
Imd signaling pathway	Imd	Drosophila melanogaster	FBtr0086725	FlyBase
Imd signaling pathway	Ird5	Drosophila melanogaster	FBtr0304804	FlyBase
Imd signaling pathway	Kenny	Drosophila melanogaster	FBtr0072428	FlyBase
Imd signaling pathway	Tab2	Drosophila melanogaster	FBtr0086516	FlyBase
Imd signaling pathway	Tak1	Drosophila melanogaster	FBtr0077319	FlyBase
Imd signaling pathway	Dsp1	Drosophila melanogaster	FBpp0088319	FlyBase
Imd signaling pathway	Effete	Drosophila melanogaster	FBpp0082477	FlyBase
Imd signaling pathway	Ird5	Drosophila melanogaster	FBpp0293344	FlyBase
Imd signaling pathway	Fadd	Bombyx mori	BGIBMGA000311	Ensembl Metazoa
Imd signaling pathway	Rel	Drosophila melanogaster	FBpp0088375	FlyBase
Imd signaling pathway	Rel2	Aedes aegypti	AAEL007624	VectorBase
Imd signaling pathway	Rel2	Anopheles gambiae	AGAP006747	VectorBase
Imd signaling pathway	Skpa	Drosophila melanogaster	FBpp0070118	FlyBase
Imd signaling pathway	Uev1a	Drosophila melanogaster	FBpp0076859	FlyBase
Immune regulation	Dnr1	Aedes aegypti	AAEL000590	VectorBase
Immune regulation	Cyld	Anopheles gambiae	AGAP008412	VectorBase
Immune regulation	Pirk	Culex quinquefasciatus	CPIJ014088	VectorBase
Immune regulation	Cyld	Drosophila melanogaster	FBpp0079661	FlyBase
Immune regulation	Dnr1	Drosophila melanogaster	FBpp0071748	FlyBase
Immune regulation	Pirk	Drosophila melanogaster	FBtr0071682	FlyBase
Immune regulation	Zfh1	Glossina morsitans	GMOY006469	VectorBase
Immune regulation	Sickie	Drosophila melanogaster	FBpp0302883	FlyBase
Immune regulation	Zfh1	Drosophila melanogaster	FBpp0085064	FlyBase
Immune regulation	Socs36e	Drosophila melanogaster	FBpp0080593	FlyBase
Immune regulation	Ptp61f	Drosophila melanogaster	FBpp0072602	FlyBase
Immune regulation	Caudal	Drosophila melanogaster	FBpp0080942	FlyBase
Immune regulation	Nubbi	Drosophila melanogaster	FBpp0111555	FlyBase
Immune regulation	Slmb	Drosophila melanogaster	FBpp0083434	FlyBase
Immune regulation	Dcul1	Drosophila melanogaster	FBpp0087923	FlyBase
Immune regulation	Dusp36	Drosophila melanogaster	FBpp0076807	FlyBase
Immune regulation	Posh	Drosophila melanogaster	FBpp0086007	FlyBase
Immune regulation	Wntd	Drosophila melanogaster	FBpp0082243	FlyBase
Immune regulation	Trabid	Drosophila melanogaster	FBpp0081569	FlyBase
Immune regulation	Charon/Pickle	Drosophila melanogaster	FBpp0077644	FlyBase
Jak-STAT signaling pathway	Upd3	Drosophila melanogaster	FBpp0112376	FlyBase
Jak-STAT signaling pathway	Socs	Rhodnius prolixus	RPRC002037	VectorBase
Jak-STAT signaling pathway	Cbl	Rhodnius prolixus	RPRC010957	VectorBase
Jak-STAT signaling pathway	Shp	Rhodnius prolixus	RPRC004483	VectorBase
Jak-STAT signaling pathway	Pias	Rhodnius prolixus	RPRC002055	VectorBase
Jak-STAT signaling pathway	Peroxidasin	Rhodnius prolixus	RPRC004965	VectorBase
Jak-STAT signaling pathway	Jak	Rhodnius prolixus	RPRC012987	VectorBase
Jak-STAT signaling pathway	Stat	Rhodnius prolixus	RPRC006502	VectorBase
Jak-STAT signaling pathway	Cis	Rhodnius prolixus	RPRC001962	VectorBase
Jak-STAT signaling pathway	Stam	Rhodnius prolixus	RPRC015396	VectorBase
Jak-STAT signaling pathway	Dome	Drosophila melanogaster	FBtr0074756	FlyBase
Jak-STAT signaling pathway	Hopscotch	Aedes aegypti	AAEL012553	VectorBase
Jak-STAT signaling pathway	Hopscotch	Drosophila melanogaster	FBtr0073457	FlyBase
Jak-STAT signaling pathway	Janus	Anopheles gambiae	AGAP008354	VectorBase
Jak-STAT signaling pathway	Stat1b	Culex quinquefasciatus	CPIJ016470	VectorBase
Jak-STAT signaling pathway	Stat1a	Culex quinquefasciatus	CPIJ016471	VectorBase
Jak-STAT signaling pathway	Stat1c	Culex quinquefasciatus	CPIJ016469	VectorBase
Jak-STAT signaling pathway	Stat2	Anopheles gambiae	AGAP000099	VectorBase
Jak-STAT signaling pathway	Stat92e	Drosophila melanogaster	FBpp0088489	FlyBase
Jak-STAT signaling pathway	Stat1	Anopheles gambiae	AGAP010423	VectorBase
Jak-STAT signaling pathway	Stat92e	Drosophila melanogaster	FBpp0088488	FlyBase
Jak-STAT signaling pathway	Stat1	Aedes aegypti	AAEL009692	VectorBase
Jak-STAT signaling pathway	Stat92e	Drosophila melanogaster	FBpp0088978	FlyBase
Nitric oxide	Nitric oxide synthase	Ixodes scapularis	ISCW018074	VectorBase
Nitric oxide	Nitric oxide synthase	Aedes aegypti	AAEL009745	VectorBase
Nitric oxide	Nitric oxide synthase	Drosophila melanogaster	FBpp0079777	FlyBase
Nitric oxide	NADPH oxidase	Drosophila melanogaster	FBpp0311201	FlyBase
Peptidoglycan recognition proteins	Pgrp-sd	Drosophila melanogaster	FBpp0076519	FlyBase
Peptidoglycan recognition proteins	Pgrp-sa	Drosophila melanogaster	FBpp0073358	FlyBase
Peptidoglycan recognition proteins	Pgrp-lb	Aedes aegypti	AAEL010171	VectorBase
Peptidoglycan recognition proteins	Pgrp-lc	Aedes aegypti	AAEL014640	VectorBase
Peptidoglycan recognition proteins	Pgrp-le	Aedes aegypti	AAEL013112	VectorBase
Peptidoglycan recognition proteins	Pgrp-lc	Anopheles gambiae	AGAP005203	VectorBase
Peptidoglycan recognition proteins	Pgrp-lb	Drosophila melanogaster	FBpp0081874	FlyBase
Peptidoglycan recognition proteins	Pgrp-lc-pa	Drosophila melanogaster	FBpp0088491	FlyBase
Peptidoglycan recognition proteins	Pgrp-lc-pc	Drosophila melanogaster	FBpp0088998	FlyBase
Peptidoglycan recognition proteins	Pgrp-lc-pb	Drosophila melanogaster	FBpp0088492	FlyBase
Peptidoglycan recognition proteins	Pgrp-le	Drosophila melanogaster	FBpp0073968	FlyBase
Peptidoglycan recognition proteins	Pgrp-lf	Drosophila melanogaster	FBpp0076167	FlyBase
Peptidoglycan recognition proteins	Pgrp-sb2	Drosophila melanogaster	FBpp0075079	FlyBase
Peptidoglycan recognition proteins	Pgrp-sb1	Drosophila melanogaster	FBpp0075107	FlyBase
Peroxidases	Peroxidase	Drosophila melanogaster	NP_996223	GenBank
Peroxidases	Tpx2	Drosophila melanogaster	NP_525002	GenBank
Peroxidases	Prx3	Drosophila melanogaster	FBpp0082927	FlyBase
Peroxidases	Phgpx	Drosophila melanogaster	FBpp0072931	FlyBase
Peroxidases	Tpx1	Drosophila melanogaster	NP_477510	GenBank
Peroxidases	Prx2540-2	Drosophila melanogaster	FBpp0087354	FlyBase
Peroxidases	Prx2540-1	Drosophila melanogaster	FBpp0087356	FlyBase
Peroxidases	Peroxidasin	Drosophila melanogaster	FBpp0072828	FlyBase
Peroxidases	Prx6005	Drosophila melanogaster	FBpp0077368	FlyBase
Peroxidases	Tpx5	Anopheles gambiae	AGAP007020	VectorBase
Peroxidases	Hpx1	Anopheles gambiae	AGAP010734	VectorBase
Peroxidases	Hpx4	Anopheles gambiae	AGAP007237	VectorBase
Peroxidases	Hpx5	Anopheles gambiae	AGAP000051	VectorBase
Peroxidases	Hpx8	Anopheles gambiae	AGAP004038	VectorBase
Peroxidases	Hpx7	Anopheles gambiae	AGAP004036	VectorBase
Peroxidases	Hpx6	Anopheles gambiae	AGAP003502	VectorBase
Peroxidases	Hpx16	Anopheles gambiae	AGAP011216	VectorBase
Peroxidases	Tpx4	Anopheles gambiae	AGAP011824	VectorBase
Peroxidases	Hpx9	Anopheles gambiae	AGAP010899	VectorBase
Peroxidases	Hpx12	Anopheles gambiae	AGAP010735	VectorBase
Peroxidases	Tpx1	Anopheles gambiae	AGAP000396A	VectorBase
Peroxidases	Tpx2	Anopheles gambiae	AGAP011054	VectorBase
Peroxidases	Tpx3	Anopheles gambiae	AGAP007543	VectorBase
Peroxidases	Gpxh1	Anopheles gambiae	AGAP004247	VectorBase
Peroxidases	Gpxh3	Anopheles gambiae	AGAP004248	VectorBase
Peroxidases	Hpx2	Anopheles gambiae	AGAP009033	VectorBase
Peroxidases	Tpx5	Aedes aegypti	AAEL009051A	VectorBase
Peroxidases	Hpx2	Aedes aegypti	AAEL013171	VectorBase
Peroxidases	Hpx1	Aedes aegypti	AAEL006014	VectorBase
Peroxidases	Hpx4	Aedes aegypti	AAEL000376	VectorBase
Peroxidases	Hpx5	Aedes aegypti	AAEL002354	VectorBase
Peroxidases	Hpx8a	Aedes aegypti	AAEL004388	VectorBase
Peroxidases	Hpx7	Aedes aegypti	AAEL004401	VectorBase
Peroxidases	Hpx8b	Aedes aegypti	AAEL004390	VectorBase
Peroxidases	Hpx8c	Aedes aegypti	AAEL004386	VectorBase
Peroxidases	Hpx6	Aedes aegypti	AAEL012481	VectorBase
Peroxidases	Hpx3	Aedes aegypti	AAEL005416	VectorBase
Peroxidases	Tpx4	Aedes aegypti	AAEL002309	VectorBase
Peroxidases	Tpx1	Aedes aegypti	AAEL013528	VectorBase
Peroxidases	Tpx2	Aedes aegypti	AAEL004112	VectorBase
Peroxidases	Tpx3	Aedes aegypti	AAEL014548	VectorBase
Peroxidases	Gpxh2	Aedes aegypti	AAEL008397	VectorBase
Peroxidases	Gpxh1	Aedes aegypti	AAEL012069	VectorBase
Peroxidases	Gpxh3	Aedes aegypti	AAEL000495	VectorBase
Peroxidases	Dblox	Aedes aegypti	AAEL003933	VectorBase
Peroxidases	Peroxidase-like1	Rhodnius prolixus	RPRC009148	VectorBase
Peroxidases	Peroxidase-like2	Rhodnius prolixus	RPRC012732	VectorBase
Peroxidases	Peroxidase-like3	Rhodnius prolixus	RPRC013394	VectorBase
Peroxidases	Peroxidase-like4	Rhodnius prolixus	RPRC005268	VectorBase
Peroxidases	Peroxidase-like5	Rhodnius prolixus	RPRC012999	VectorBase
Peroxidases	Peroxidase-like6	Rhodnius prolixus	RPRC005064	VectorBase
Peroxidases	Glutathione peroxidase1	Rhodnius prolixus	T1IFD9	Uniprot
Peroxidases	Glutathione peroxidase2	Rhodnius prolixus	R4G379	Uniprot
Prophenoloxidases	Ppo2	Aedes aegypti	AAEL013499	VectorBase
Prophenoloxidases	Ppo10	Aedes aegypti	AAEL011764	VectorBase
Prophenoloxidases	Pp9	Aedes aegypti	AAEL014837	VectorBase
Prophenoloxidases	Ppo8	Aedes aegypti	AAEL013496	VectorBase
Prophenoloxidases	Ppo7	Aedes aegypti	AAEL013493	VectorBase
Prophenoloxidases	Ppo6	Aedes aegypti	AAEL014544	VectorBase
Prophenoloxidases	Ppo5	Aedes aegypti	AAEL013492	VectorBase
Prophenoloxidases	Ppo4	Aedes aegypti	AAEL013501	VectorBase
Prophenoloxidases	Ppo1	Aedes aegypti	AAEL013498	VectorBase
Prophenoloxidases	Ppo3	Aedes aegypti	AAEL011763	VectorBase
Prophenoloxidases	Ppo3	Anopheles gambiae	AGAP004975	VectorBase
Prophenoloxidases	Ppo9	Anopheles gambiae	AGAP004978	VectorBase
Prophenoloxidases	Ppo8	Anopheles gambiae	AGAP004976	VectorBase
Prophenoloxidases	Ppo7	Anopheles gambiae	AGAP004980	VectorBase
Prophenoloxidases	Ppo6	Anopheles gambiae	AGAP004977	VectorBase
Prophenoloxidases	Ppo5	Anopheles gambiae	AGAP012616	VectorBase
Prophenoloxidases	Ppo4	Anopheles gambiae	AGAP004981	VectorBase
Prophenoloxidases	Ppo2	Anopheles gambiae	AGAP006258	VectorBase
Prophenoloxidases	Ppo1	Anopheles gambiae	AGAP002825	VectorBase
Prophenoloxidases	Ppo3	Drosophila melanogaster	FBtr0302290	FlyBase
Prophenoloxidases	Ppo1	Drosophila melanogaster	FBtr0302291	FlyBase
Prophenoloxidases	Ppo2	Drosophila melanogaster	FBtr0088663	FlyBase
Prophenoloxidases	Ppo1	Phlebotomus papatasi	PPAI010450	VectorBase
Prophenoloxidases	Ppo1	Phlebotomus papatasi	PPAI002201	VectorBase
Reactive oxygen species	Duox	Drosophila melanogaster	FBpp0289611	FlyBase
Reactive oxygen species	Duox	Anopheles gambiae	AGAP009978	VectorBase
Reactive oxygen species	Duox	Aedes aegypti	AAEL007563	VectorBase
Reactive oxygen species	Plcb	Drosophila melanogaster	FBpp0070619	FlyBase
RNA interference	Dicer-1		NP_524453	GenBank
RNA interference	Dicer-1	Tribolium castaneum	EFA11550	GenBank
RNA interference	Dicer-1	Aedes aegypti	AAW48724	GenBank
RNA interference	Dicer-2	Drosophila melanogaster	NP_523778	GenBank
RNA interference	Dicer-2	Bombyx mori	BAJ11655	GenBank
RNA interference	Dicer-2	Aedes aegypti	AAW48725	GenBank
RNA interference	R2d2	Bombyx mori	BAJ11654	Uniprot
RNA interference	R2d2	Drosophila melanogaster	NP_609152	GenBank
RNA interference	R2d2	Aedes aegypti	AJF11544	Uniprot
RNA interference	R2d2	Culex quinquefasciatus	EDS36285	Uniprot
RNA interference	Argonaute-2	Bombyx mori	NP_1036995	GenBank
RNA interference	Argonaute-2	Drosophila melanogaster	FBpp0075312	FlyBase
RNA interference	Loqs	Rhodnius prolixus	RPRC000198	VectorBase
RNA interference	Argonaute-3	Rhodnius prolixus	RPRC013054	VectorBase
RNA interference	Spindle-e	Rhodnius prolixus	RPRC008409	VectorBase
RNA interference	R2d2	Rhodnius prolixus	RPRC000119	VectorBase
RNA interference	Piwi	Rhodnius prolixus	RPRC000252	VectorBase
RNA interference	Armitage	Rhodnius prolixus	RPRC000215	VectorBase
RNA interference	Dicer-1	Rhodnius prolixus	RPRC002485	VectorBase
RNA interference	Argonaute-1	Rhodnius prolixus	RPRC013696	VectorBase
RNA interference	Drosha	Rhodnius prolixus	RPRC013112	VectorBase
RNA interference	Argonaute-2	Rhodnius prolixus	RPRC002460	VectorBase
RNA interference	Pasha	Rhodnius prolixus	RPRC000304	VectorBase
RNA interference	Dicer-2	Rhodnius prolixus	RPRC013872	VectorBase
Thioester-containing proteins	Tep2	Anopheles gambiae	AGAP008366	VectorBase
Thioester-containing proteins	Tep10	Anopheles gambiae	AGAP010819	VectorBase
Thioester-containing proteins	Tep9	Anopheles gambiae	AGAP010830	VectorBase
Thioester-containing proteins	Tep8	Anopheles gambiae	AGAP010831	VectorBase
Thioester-containing proteins	Tep6	Anopheles gambiae	AGAP010814	VectorBase
Thioester-containing proteins	Tep4	Anopheles gambiae	AGAP010812	VectorBase
Thioester-containing proteins	Tep3	Anopheles gambiae	AGAP010816	VectorBase
Thioester-containing proteins	Tep12	Anopheles gambiae	AGAP008654	VectorBase
Thioester-containing proteins	Tep11	Anopheles gambiae	AGAP010818	VectorBase
Thioester-containing proteins	Tep1	Anopheles gambiae	AGAP010815	VectorBase
Thioester-containing proteins	Tep1	Drosophila melanogaster	FBtr0080811	FlyBase
Thioester-containing proteins	Tep5	Drosophila melanogaster	FBtr0331331	FlyBase
Thioester-containing proteins	Tep3	Drosophila melanogaster	FBtr0079477	FlyBase
Thioester-containing proteins	Tep2	Drosophila melanogaster	NP_523506	GenBank
Thioester-containing proteins	Tep4	Drosophila melanogaster	NP_523603	GenBank
Toll signaling pathway	Cactus	Drosophila melanogaster	FBtr0080844	FlyBase
Toll signaling pathway	Cactus	Aedes aegypti	AAEL000709	VectorBase
Toll signaling pathway	Cactus	Rhodnius prolixus	RPRC017349	VectorBase
Toll signaling pathway	Dorsal	Drosophila melanogaster	FBpp0080558	FlyBase
Toll signaling pathway	Myd88	Aedes aegypti	AAEL007768	VectorBase
Toll signaling pathway	Pelle	Rhodnius prolixus	RPRC005685	VectorBase
Toll signaling pathway	Myd88	Anopheles gambiae	AGAP005252	VectorBase
Toll signaling pathway	Necrotic	Drosophila melanogaster	FBpp0088123	FlyBase
Toll signaling pathway	Pelle	Anopheles gambiae	AGAP002966	VectorBase
Toll signaling pathway	Pelle	Drosophila melanogaster	FBtr0085179	FlyBase
Toll signaling pathway	Toll-receptor	Aedes aegypti	AAEL004000	VectorBase
Toll signaling pathway	Tube	Drosophila melanogaster	FBtr0302338	FlyBase
Toll signaling pathway	Tube	Anopheles gambiae	AGAP003062	VectorBase
Toll signaling pathway	Traf6	Aedes aegypti	AAEL011363	VectorBase
Toll signaling pathway	Traf6	Anopheles gambiae	AGAP000388	VectorBase
Toll signaling pathway	Toll-receptor	Drosophila melanogaster	FBpp0084431	FlyBase
Toll signaling pathway	Tehao	Drosophila melanogaster	FBpp0080080	FlyBase
Toll signaling pathway	Spz	Tribolium castaneum	EEZ99207	Uniprot
Toll signaling pathway	Spz	Drosophila melanogaster	FBpp0084507	FlyBase
Toll signaling pathway	Spz	Rhodnius prolixus	RPRC002634	VectorBase
Toll signaling pathway	Tube	Rhodnius prolixus	RPRC005871	VectorBase
Toll signaling pathway	Persephone	Drosophila melanogaster	FBpp0074400	FlyBase
Toll signaling pathway	Dorsal	Rhodnius prolixus	ABU96698	Uniprot

## Sheet: Table S2
Immune process	Molecule	T. pallidipennis ID	T. dimidiata ID	T. infestans ID	R. prolixus ID	A. pisum ID	C. lecticularis ID
Peptidoglycan binding proteins and Gram-negative bacteria-binding proteins	GNBP-like	TPAL_H9TUR5Q02GHXJV_6	N/D	TINF_IAZY42G01C0WF3_1	RPRC003210	ACYPI006143	CLEC001996		Previously published data	Reference
				TINF_IAZY42G02IDX7T_1		ACYPI005376			Rhodnius prolixus	Mesquita et al., 2015
				TINF_IAZY42G01A2Z34_1					Acyrthosiphon pisum	Gerardo et al., 2011
	PGRP-like	TPAL_isotig03340_4	TDIM_isotig02225_6	TINF_isotig02119_4	RPRC007262	N/D	N/D		Cimex lecticularis	Benoit et al., 2016
					RPRC012777
					RPRC014061				Not detected	N/D
Lectins	C-type lectin	TPAL_isotig03517_6	TDIM_H9TUR5Q01DR3DN_1	TINF_isotig01894_4	RPRC000478	ACYPI009411	CLEC013013
		TPAL_IAZY42G01A9484_6	TDIM_H9TUR5Q02JUGL3_4	TINF_IAZY42G01C7BLV_2	RPRC000618	ACYPI001013	CLEC005634
		TPAL_isotig04599_5	TDIM_IAZY42G02HPOG5_2	TINF_IAZY42G01CIJMT_6	RPRC009440	ACYPI004676	CLEC001019
				TINF_IAZY42G01A6AY1_4	RPRC006426	ACYPI003045	CLEC000443
				TINF_IAZY42G01A6GV1_3	RPRC007450	ACYPI007992	CLEC009829
				TINF_IAZY42G01B1M6P_3		ACYPI004682	CLEC007068
				TINF_IAZY42G02JHXX5_3			CLEC007391
				TINF_IAZY42G01CXIR5_1
Opsonine-like	Thio-Ester Containing Proteins	N/D	N/D	N/D	RPRC006447	ACYPI005292	CLEC002887
						ACYPI010045	CLEC010652
							CLEC005127
Scavenger receptors	Dscam	TPAL_H9TUR5Q02HIFHB_6	N/D	TINF_H9TUR5Q02F8DBR_4	RPRC006837	ACYPI063394	CLEC004314
			N/D				CLEC011553
			N/D				CLEC001149
	Eater	N/D	N/D	N/D	N/D	N/D	N/D
	Nimrod	N/D	N/D	N/D	N/D	N/D	CLEC003712
	Croquemort	N/D	N/D	N/D	N/D	ACYPI009159	N/D
	Scavenger Receptor Class C	N/D	N/D	N/D	N/D	N/D	CLEC000453
							CLEC007251
	Scavenger Receptor Class A	TPAL_H9TUR5Q01DNITD_6	N/D	N/D	RPRC003419	ACYPI000471	N/D
	Scavenger Receptor Class B	TPAL_H9TUR5Q02H4GKC_4	TDIM_IAZY42G01EFCYO_6	N/D	RPRC002754	ACYPI005014	CLEC007848
		TPAL_IAZY42G01BSEDJ_6	TDIM_IAZY42G01EK4NR_3		RPRC009306	ACYPI008955	CLEC004179
		TPAL_isotig03394_1	TDIM_H9TUR5Q02G8WII_2		RPRC015150	ACYPI007979	CLEC007850
		TPAL_H9TUR5Q02GCZ9S_4	TDIM_H9TUR5Q02H9COJ_2		RPRC013907		CLEC007849
		TPAL_H9TUR5Q02IRHEP_1	TDIM_IAZY42G01AWJLS_6		RPRC010586		CLEC009677
		TPAL_isotig03856_6			RPRC012472		CLEC000812
					RPRC006308		CLEC008007
					RPRC003038		CLEC008173
					RPRC015098		CLEC008175
					RPRC003036		CLEC006669
					RPRC013775		CLEC006334
					RPRC002720		CLEC000193
							CLEC006120
							CLEC006121
Serine-proteases	Clip-domain SP	TPAL_isotig01368_5	TDIM_isotig04287_6	TINF_isotig01719_6	RPRC010197	ACYPI004545	CLEC012343
		TPAL_isotig04279_4	TDIM_H9TUR5Q01DA86O_5	TINF_IAZY42G02I2DSU_4	RPRC014770	ACYPI003520	CLEC002417
		TPAL_isotig04435_4		TINF_IAZY42G01DXK43_3	RPRC003090		CLEC010998
		TPAL_H9TUR5Q02ITUUW_3			RPRC009729		CLEC009839
		TPAL_isotig01316_4			RPRC013717		CLEC006847
					RPRC014822		CLEC010961
					RPRC000913		CLEC007536
					RPRC005759		CLEC001618
					RPRC009335		CLEC010648
					RPRC011066		CLEC001617
					RPRC005400		CLEC005844
					RPRC009383		CLEC002416
					RPRC002919		CLEC011979
					RPRC004789		CLEC004151
					RPRC000033		CLEC008056
					RPRC005405		CLEC013148
							CLEC012005
							CLEC012005
							CLEC008053
							CLEC007679
							CLEC008054
							CLEC008052
							CLEC006455
							CLEC007736
							CLEC009162
							CLEC005845
							CLEC007702
							CLEC008041
							CLEC003799
							CLEC013151
							CLEC002263
							CLEC008043
							CLEC004078

## Sheet: Table S3
Immune process	Molecule	T. pallidipennis ID	T. dimidiata ID	T. infestans ID	R. prolixus ID	A. pisum ID	C. lecticularis ID		Previously published data	Reference
Toll pathway	Dorsal	TPAL_H9TUR5Q02IP31Y_1	N/D	TINF_IAZY42G01DX422_4	RPRC003790	ACYPI003588	CLEC006384		Rhodnius prolixus	Mesquita et al., 2015
						ACYPI005133			Acyrthosiphon pisum	Gerardo et al., 2011
	Myd88	TPAL_H9TUR5Q01DLIWV_4	TDIM_IAZY42G02G4CDP_3	N/D	RPRC009785	ACYPI001638	CLEC002995		Cimex lecticularis	Benoit et al., 2016
	Pelle	N/D	N/D	N/D	N/D	ACYPI009928	CLEC003482
	Persephone	TPAL_isotig02456_6	N/D	N/D	RPRC010532	N/D	CLEC012344		Not detected	N/D
	Spätzle	TPAL_H9TUR5Q02IBVPY_3	N/D	TINF_isotig03629_4	RPRC002634	ACYPI004362	CLEC000931
						ACYPI001858	CLEC000882
	Tehao	TPAL_H9TUR5Q01DTSRS_6	N/D	N/D	N/D	ACYPI002340	N/D
	Toll receptor	TPAL_H9TUR5Q01DQBBI_3	TDIM_isotig05062_2	N/D	RPRC009262	ACYPI005417	CLEC009424
						ACYPI000177
	Traf	TPAL_H9TUR5Q01AFU6D_1	N/D	TINF_IAZY42G02F8O0J_6	N/D	ACYPI000855	CLEC003864
	Tube	N/D	TDIM_IAZY42G02IUYAX_1	TINF_IAZY42G02I8SOQ_1	RPRC005871	ACYPI006580	CLEC012978
				TINF_IAZY42G01APMKA_3
Imd pathway	Ubc13 (aka Bendless)	TPAL_IAZY42G01C9L6R_1	TDIM_isotig02907_6	TINF_H9TUR5Q01DZU2X_3	RPRC011790	ACYPI006341	CLEC025333
							CLEC005389
	Iap2	TPAL_isotig02635_1	TDIM_isotig02569_4	TINF_isotig01895_3	RPRC007068	ACYPI000445	CLEC000779
	Dredd	N/D	N/D	N/D	N/D	N/D	N/D
	Ubc5 (aka Effete)	TPAL_isotig02770_5	TDIM_isotig03159_6	TINF_isotig02180_4	RPRC005317	N/D	CLEC006604
	FADD	N/D	N/D	N/D	N/D	N/D	N/D
	IKK1	TPAL_H9TUR5Q02GACAZ_3	N/D	TINF_IAZY42G01A1XWD_2	N/D	N/D	CLEC007354
		TPAL_isotig03010_1
	IMD	N/D	N/D	N/D	N/D	N/D	N/D
	IKKβ (aka IRD5)	N/D	N/D	N/D	N/D	ACYPI004933	N/D
	IKKγ (aka Kenny)	N/D	N/D	N/D	N/D	N/D	N/D
	Relish	N/D	TDIM_isotig04766_3	TINF_H9TUR5Q02GYXA0_2	RPRC017358	N/D	CLEC006288
	Tab2	N/D	N/D	N/D	N/D	N/D	N/D
	Tak1	N/D	N/D	N/D	RPRC014191	ACYPI001063	CLEC008148
	Uev1A	TPAL_isotig03757_5	TDIM_isotig03570_3	TINF_isotig02533_4	RPRC011375	ACYPI004223	CLEC008531
Jak-STAT pathway	Domeless	N/D	N/D	N/D	N/D	ACYPI21995	CLEC012032
						ACYPI56790
	Jak (Hopscotch)	TPAL_IAZY42G01ASGL0_4	TDIM_IAZY42G01ATJHI_5	N/D	RPRC012987	ACYPI066985	CLEC004006
	STAM	TPAL_IAZY42G02HJNUX_5	TDIM_IAZY42G01BZSEJ_3	N/D	RPRC015396	ACYPI008100	CLEC005622
	STAT-like (STAT92E)	TPAL_H9TUR5Q01CNDSI_6	N/D	TINF_IAZY42G01C3KYV_5	RPRC006502	ACYPI002351	CLEC002612
		TPAL_H9TUR5Q01EK6P3_4
	Upd3	N/D	N/D	N/D	N/D	N/D	N/D

## Sheet: Table S4
Immune process	Molecule	T. pallidipennis ID	T. dimidiata ID	T. infestans ID	R. prolixus ID	A. pisum ID	C. lecticularis ID
Antimicrobial peptides	Defensins	TPAL_isotig06064_6	TDIM_H9TUR5Q02FZCNK_2	TINF_isotig02032_4	RPRC012184	N/D	CLEC002659		Previously published data	Reference
		TPAL_isotig06282_6	TDIM_isotig05524_2	TINF_isotig04372_3	RPRC012186		CLEC002658		Rhodnius prolixus	Mesquita et al., 2015
		TPAL_isotig05779_3	TDIM_isotig02233_4		RPRC004803				Acyrthosiphon pisum	Gerardo et al., 2011
		TPAL_isotig06040_4	TDIM_IAZY42G01CCHB3_3		RPRC012185				Cimex lecticularis	Benoit et al., 2016
		TPAL_contig00741_1	TDIM_H9TUR5Q02H4MR4_2		RPRC012182				RPRC012184, RPRC012186, RPRC012185, RPRC012182, RPRC012180, RPRC012183, RPRC012177, RPRC012259	Ribeiro et al., 2014
		TPAL_H9TUR5Q02GXUIT_1			RPRC012180				RPRC004803	Lopez et al., 2003
		TPAL_H9TUR5Q02FK5RG_1			RPRC012183				RPRC015441, RPRC015440	Ursic-Bedoya et al., 2008
		TPAL_H9TUR5Q01A3A1J_6			RPRC012177				RPRC013002	Ursic-Bedoya et al., 2011
					RPRC012259
	Lysozymes	TPAL_isotig05649_2	TDIM_H9TUR5Q01CQN5O_5	TINF_isotig04514_1	RPRC015441	ACYPI002175	CLEC003818		Not detected	N/D
		TPAL_isotig05202_3	TDIM_isotig05522_6	TINF_isotig01507_3	RPRC015442	ACYPI009125	CLEC009914
		TPAL_isotig05093_2	TDIM_isotig05675_5	TINF_isotig04526_5	RPRC015440	ACYPI008509	CLEC013272
			TDIM_isotig04659_6	TINF_isotig04520_6			CLEC003819
	Prolixicin	TPAL_isotig05995_3	TDIM_isotig05973_1	TINF_isotig00978_4	RPRC013002	N/D	CLEC003672
							CLEC003673
							CLEC003674
	Andropin	N/D	N/D	N/D	N/D	N/D	N/D
	Attacin	N/D	N/D	N/D	N/D	N/D	N/D
	Cecropin	N/D	N/D	N/D	N/D	N/D	N/D
	Drosomycin	N/D	N/D	N/D	N/D	N/D	N/D
	Drosocin	N/D	N/D	N/D	N/D	N/D	N/D
	Listericin	N/D	N/D	N/D	N/D	N/D	N/D
	Metchnikowin	N/D	N/D	N/D	N/D	N/D	N/D
Melanization	Prophenoloxidase	TPAL_isotig04272_6	TDIM_H9TUR5Q01C0J9Q_5	TINF_IAZY42G01EX501_3	RPRC012380	ACYPI004484	CLEC001347
					RPRC008242	ACYPI072244	CLEC001137
					RPRC008282		CLEC001348
Nitric oxide	Nitric Oxide Synthase	N/D	N/D	TINF_IAZY42G01B2CN8_4	RPRC003886	ACYPI001689	CLEC001831
Reactive oxygen species	Duox (Dual oxidase)	N/D	N/D	N/D	RPRC004883	ACYPI002118	CLEC009522
							CLEC013195
							CLEC003060
							CLEC000441
							CLEC006930
							CLEC000442
	NADPH oxidase 5 (Nox5)	N/D	TDIM_H9TUR5Q01EAZTT_2	N/D	RPRC008329	ACYPI071272	CLEC005921
			TDIM_H9TUR5Q02I6YM5_2				CLEC005922
	Phospholipase C-β	TPAL_H9TUR5Q01CIHQ3_1	TDIM_H9TUR5Q01CWUWL_4	TINF_IAZY42G02JAZYK_4	RPRC014327	ACYPI003304	CLEC011193

## Sheet: Table S5
Immune process	Molecule	T. pallidipennis ID	T. dimidiata ID	T. infestans ID	R. prolixus ID	A. pisum ID	C. lecticularis ID
Immune regulation	Caspar	N/D	N/D	TINF_isotig01794_3	RPRC001459	ACYPI010139	CLEC001304		Previously published data	Reference
	Dnr1	TPAL_IAZY42G01DHRNR_1	N/D	TINF_H9TUR5Q01EDFQ5_4	RPRC011962	ACYPI004100	N/D		Rhodnius prolixus	Mesquita et al., 2015
	Dsp1	TPAL_isotig01504_6	TDIM_isotig01626_4	TINF_isotig01138_5	RPRC006379	ACYPI007949	CLEC007928		Acyrthosiphon pisum	Gerardo et al., 2011
	Pirk	N/D	N/D	N/D	N/D	N/D	N/D		Cimex lecticularis	Benoit et al., 2016
	SkpA	TPAL_isotig02448_1	TDIM_isotig02488_2	TINF_isotig01709_6	RPRC011803	ACYPI005897	N/D
						ACYPI008850			Not detected	N/D
	SLMB	TPAL_H9TUR5Q02J09JL_3	TDIM_H9TUR5Q01DJQOY_5	TINF_IAZY42G02ICMSL_6	RPRC014551	ACYPI007769	CLEC002497
	DCUL1	TPAL_isotig04284_5	TDIM_H9TUR5Q02GBYWS_5	TINF_IAZY42G02HVYIJ_1	RPRC009664	ACYPI002168	CLEC003999
	dUSP36	N/D	N/D	N/D	RPRC001267	ACYPI009445	CLEC004383
	CYLD	N/D	N/D	TINF_IAZY42G01B9S0Q_4	N/D	N/D	CLEC010626
	POSH	N/D	N/D	N/D	RPRC004576	ACYPI001348	CLEC001103
	PGRP-LB	N/D	N/D	N/D	N/D	PGRPs-N/D	N/D
	PGRP-LF	N/D	N/D	N/D	N/D		CLEC005283
	PGRP-SB	N/D	N/D	N/D	N/D		N/D
	PGRP-SC	N/D	N/D	N/D	N/D		N/D
	Zfh1	TPAL_H9TUR5Q02GKM02_4	TDIM_isotig03249_1	TINF_IAZY42G01BXK37_6	RPRC009393	ACYPI008075	CLEC010103
	Caudal	N/D	N/D	N/D	RPRC000239	ACYPI42801	CLEC012688
	wntD	N/D	N/D	N/D	N/D	N/D	N/D
	Cactus	TPAL_H9TUR5Q01EF95W_5	TDIM_isotig03660_6	N/D	RPRC001023	ACYPI006820	CLEC006388
	Necrotic	N/D	N/D	N/D	N/D	ACYPI007530	CLEC000786
	PIAS	N/D	N/D	TINF_IAZY42G01A9AQY_1	RPRC002055	ACYPI005767	CLEC011816
	Socs36E	N/D	TDIM_IAZY42G02HJ9RB_5	N/D	N/D	N/D	N/D
	Ptp61F	TPAL_H9TUR5Q02H7HPG_5	TDIM_H9TUR5Q01A4EPB_3	TINF_IAZY42G02GW6I6_1	RPRC007783	ACYPI008536	CLEC008899
	CIS	TPAL_H9TUR5Q02HLXTM_3	TDIM_IAZY42G02IEB53_5	TINF_IAZY42G01BAOYW_2	RPRC001962	ACYPI39073	N/D
	SHP2	TPAL_H9TUR5Q02G952I_5	TDIM_H9TUR5Q01AEO2Z_1	N/D	RPRC004483	ACYPI004608	CLEC012408
	SOCS	N/D	N/D	N/D	RPRC002037	ACYPI003795	CLEC012521
	Pickle	N/D	N/D	N/D	N/D	N/D	N/D
	Trabid	N/D	N/D	N/D	RPRC005572	ACYPI002330	CLEC002121
	Nubbin	N/D	N/D	N/D	RPRC009416	ACYPI005847	CLEC009556

## Sheet: Table S6
Immune process	Molecule	T. pallidipennis ID	T. dimidiata ID	T. infestans ID	R. prolixus ID	A. pisum ID	C. lecticularis ID
Catalases	Catalase-Drosophila	TPAL_isotig02488_5	TDIM_isotig02975_5	N/D	RPRC009934	ACYPI001032	CLEC000120		Previously published data	Reference
							CLEC009294		Rhodnius prolixus	Mesquita et al., 2015
	IRC (immune-regulated catalase)	N/D	N/D	N/D	N/D	N/D	N/D		Acyrthosiphon pisum	Gerardo et al., 2011
									Cimex lecticularis	Benoit et al., 2016
Peroxidases	Glutathione peroxidase	N/D	N/D	TINF_isotig02298_6	N/D	ACYPI38240	CLEC010454		RPRC015008	Dias et al., 2016
							CLEC025218
	Glutathione peroxidase- CysGPx	TPAL_isotig00477_3	TDIM_isotig00224_4	N/D	RPRC015008	N/D	N/D		Not detected	N/D
	Haem (Heme) peroxidase	TPAL_isotig01757_6	TDIM_IAZY42G01CPTMF_2	TINF_H9TUR5Q01DM6KF_4	RPRC004965	ACYPI005463	CLEC008865
		TPAL_H9TUR5Q01A2UXT_5	TDIM_isotig00742_4	TINF_IAZY42G02JRWHN_4	RPRC000982	ACYPI001415	CLEC002415
				TINF_H9TUR5Q01CSTHW_1	RPRC006648	ACYPI007389	CLEC003898
				TINF_H9TUR5Q01C63N7_4	RPRC012385	ACYPI066811	CLEC002882
				TINF_IAZY42G01EPMUH_1	RPRC012999	ACYPI072774	CLEC002329
					RPRC005268	ACYPI005652	CLEC010985
					RPRC013394	ACYPI008425
					RPRC009148
					RPRC008321
	Peroxiredoxin 2540-Drosophila	TPAL_isotig04037_3	TDIM_isotig03965_6	TINF_isotig04342_4	RPRC015388	ACYPI009972	CLEC025143
	Peroxiredoxin 6005-Drosophila	TPAL_isotig04029_3	TDIM_isotig03327_2	N/D	RPRC015401	N/D	N/D
	Thioredoxin peroxidases	TPAL_isotig03140_6	TDIM_isotig03438_6	TINF_isotig02272_1	RPRC012922	ACYPI003960	CLEC002968
		TPAL_isotig01290_4	TDIM_isotig00587_4	TINF_isotig02439_6	RPRC007595	ACYPI002506	CLEC000824
		TPAL_isotig02368_3	TDIM_isotig03428_3	TINF_IAZY42G02INAPF_3	RPRC011126	ACYPI004583	CLEC001613
							CLEC013624
							CLEC013621
							CLEC025355

## Sheet: Table S7
Immune process	Molecule	T. pallidipennis ID	T. dimidiata ID	T. infestans ID	R. prolixus ID	A. pisum ID	C. lecticularis ID
RNA interference	Argonaute-1	TPAL_isotig04387_2	TDIM_H9TUR5Q01EM0VV_3	TINF_IAZY42G02HE8PH_2	RPRC013696	N/D	CLEC008036		Previously published data	Reference
	Argonaute-2	TPAL_isotig03051_2	TDIM_isotig04353_5	TINF_isotig03346_4	RPRC002460	ACYPI004511	CLEC012342		Rhodnius prolixus	Mesquita et al., 2015
						ACYPI007150			Acyrthosiphon pisum	Gerardo et al., 2011
						ACYPI008293			Cimex lecticularis	Benoit et al., 2016
	Armitage	N/D	N/D	N/D	RPRC000215	ACYPI000800	CLEC008422
	Argonaute-3	N/D	N/D	N/D	RPRC013054	ACYPI008078	CLEC000895		Not detected	N/D
	Dicer-1	TPAL_H9TUR5Q02HGA8K_4	TDIM_IAZY42G01BGR3P_5	TINF_IAZY42G02I8I7H_2	RPRC002485	ACYPI000864	CLEC007727
						ACYPI087089
	Dicer-2	N/D	N/D	N/D	RPRC013872	ACYPI007300	CLEC007858
	Drosha	TPAL_IAZY42G02G2S88_2	N/D	TINF_IAZY42G02JYQNN_1	RPRC013112	ACYPI001907	CLEC011511
	Loqs	TPAL_IAZY42G02HFP5C_2	TDIM_H9TUR5Q02JUV2G_6	TINF_isotig01869_5	RPRC000198	ACYPI002395	CLEC012943
	Pasha	TPAL_IAZY42G01CTMRB_4	N/D	TINF_IAZY42G02JGD28_6	RPRC000304	ACYPI003185	CLEC003209
	Piwi	N/D	TDIM_isotig03636_5	N/D	RPRC000252	ACYPI004735	CLEC012386
							CLEC008405
	R2D2	TPAL_isotig00994_4	N/D	TINF_isotig02073_1	RPRC000119	N/D	CLEC008358
	Spindle-E	TPAL_H9TUR5Q02F3YK5_2	TDIM_IAZY42G02ITSTI_3	N/D	RPRC008409	ACYPI005239	CLEC003004

## Sheet: Table S8
Immune process	Molecule	T. pallidipennis ID	T. dimidiata ID	T. infestans ID	R. prolixus ID	A. pisum ID	C. lecticularis ID
Coagulation	Fondue	N/D	N/D	N/D	N/D	N/D	N/D		Previously published data	Reference
	Hemolectin	N/D	N/D	N/D	RPRC015366	ACYPI003478	CLEC012941		Rhodnius prolixus	Mesquita et al., 2015
									Acyrthosiphon pisum	Gerardo et al., 2011
									Cimex lecticularis	Benoit et al., 2016
									Not detected	N/D
